# Supplementary material for: Genetic pleiotropy underpinning adiposity and inflammation in self-identified Hispanic/Latino populations
Source: BMC Med Genomics. 2022 Sep 10;15:192. doi: 10.1186/s12920-022-01352-3 (PMC9464371; doi:10.1186/s12920-022-01352-3)
Supplement: Supplementary file 5 — Additional file 5. Supplementary Tables. [file 12920_2022_1352_MOESM5_ESM.xlsx]

## Sheet: Table-S1
Supplementary Table 1. Univariate GWAS inflaction factors
Trait	Discovery Cohort	Replication Cohort
	Inflaction Factor	Inflation Factor
BMI	1.04072	1.00058
WHR-Womem	1.00233	1.012
WHR-Men	0.988385	1.005
CRP	0.995601	1.016

## Sheet: Table-S2
Supplementary Table 2. GWAS significant loci in univariate analyses.
CHR:POS(HG19)	Ref Allele	Alt Allele	Alt Allele Freq	Beta	SE	Pvalue	Sample Size	Rsid	Phenotype
1:66148652	T	C	0.5888	0.089	0.0104	1.304e-17	20133	rs11208712	CRP
1:154426970	A	C	0.5344	0.1097	0.0106	2.654e-25	20133	rs2228145
1:159350539	C	G	0.9588	-0.2295	0.0282	4.413e-16	19404	rs12064564
1:247601595	T	C	0.4001	-0.0605	0.0104	6.053e-09	20133	rs12239046
2:27730940	T	C	0.3409	0.1155	0.0107	4.759e-27	20133	rs1260326
2:113870725	T	G	0.6795	-0.0685	0.0112	8.422e-10	20133	rs62158854
8:9183358	A	G	0.1925	-0.0932	0.0132	1.629e-12	20133	rs9987289
12:121416650	A	C	0.6698	0.1258	0.011	2.221e-30	20133	rs1169288
16:51170026	T	G	0.0309	-0.1858	0.0312	2.58e-09	19972	rs116971887
17:72700943	A	G	0.4227	-0.073	0.0106	6.121e-12	20133	rs35489971
19:45414451	T	C	0.4874	0.0842	0.0106	1.685e-15	20133	rs439401
1:50552148	T	TTA	0.5707	-0.0492	0.0085	7.531e-09	33279	rs35215248	BMI
2:644953	A	G	0.1628	-0.1026	0.0181	1.55e-08	11298	rs7561317
16:53802494	T	C	0.2633	0.1087	0.0154	1.796e-12	11298	rs11642015
5:164615807	T	G	0.9941	0.7535	0.1346	2.175e-08	4857	rs147721573	WHR-Male
12:118789700	A	G	0.0062	0.4868	0.0866	1.876e-08	11435	rs147194264	WHR-Female

## Sheet: Table-S3
Supplementary Table 3. Multitrait significance test with aSPU in discovery (PAGE) and replication (CCHC) cohorts.
Variant	CHR:POS (HG19)	CHR:POS (HG38)	Gene	Cohort	Univariate GWAS Statistics											Multi-trait P.value (aspu)	Replicated
					Ref. Allele	Alt.Allele	Alt. Freq	CRP		BMI		WHR-F		WHR-M
								Z	P.value	Z	P.value	Z	P.value	Z	P.value
rs11208712	1:66148652	1:65682969	-	PAGE	T	C	0.5888	8.55769	1.304e-17	2	0.04486	1.73016	0.08499	-0.14881	0.8795	1e-11	Yes
				CCHC		T		-3.0456	0.002354	-2.0143	0.04406	0.5988	0.5494	-1.4889	0.1368	0.00727899
rs12064564	1:159350539	1:159380749	-	PAGE	C	G	0.9588	-8.1383	4.413e-16	1.4209	0.1552	-0.10951	0.9123	2.42979	0.01512	1e-11	No*
				CCHC		C		2.7133	0.006721	-2.0652	0.03899	1.5258	0.1272	1.4486	0.1477	0.00773099
rs62158854	2:113870725	2:113113148	IL1RN	PAGE	T	G	0.6795	-6.11607	8.422e-10	-1.14384	0.2526	2.00741	0.04476	-0.0494505	0.9621	9.51e-09	No*
				CCHC		T		2.1257	0.03366	-2.7527	0.005945	-0.1485	0.882	0.1737	0.8621	0.0342097
rs9987289	8:9183358	8:9325848	LOC157273	PAGE	G	A	0.1925	-7.06061	1.629e-12	-2.09357	0.03682	-1.99371	0.04544	0.76555	0.4441	1e-11	No*
				CCHC		G		2.6255	0.008721	-2.5041	0.01233	1.0199	0.3079	0.5241	0.6003	0.013896
rs1169288	12:121416650	12:120978847	HNF1A	PAGE	A	C	0.6698	11.4364	2.221e-30	1.0068	0.3139	-2.05303	0.03916	-1.54494	0.1236	1e-11	No*
				CCHC		A		-4.3306	1.564e-05	-1.1869	0.2354	1.3984	0.1621	0.1789	0.8581	0.00015516
rs11642015	16:53802494	16:53768582	FTO	PAGE	T	C	0.2606	-2.05932	0.03895	7.05844	1.796e-12	-1.27273	0.2018	-0.363158	0.7168	7e-11	No**
				CCHC		C		-0.7344	0.4628	2.463	0.01383	0.2258	0.8214	-0.7249	0.4687	0.107459
rs439401	19:45414451	19:44911194	APOE	PAGE	T	C	0.4874	7.9434	1.685e-15	0.195652	0.8461	2.03937	0.04092	0.304094	0.7637	1e-11	Yes
				CCHC		T		-2.3206	0.02041	0.6487	0.5166	-2.4704	0.01358	-0.4542	0.6497	0.0290997
*Non replication due to difference in effect directions in discovery vs replication set
**Non replication due to non significance of associaiton with CRP in CCHC and non-significant multi-trait test

## Sheet: Table-S4
Supplementary Table 4. Priorly reported phenotypic associations of variants with multi-trait significance level associations in discovery cohort.
snp	trait	class
rs439401	High density lipoprotein	Lipids
rs439401	Low density lipoprotein	Lipids
rs439401	Total cholesterol	Lipids
rs439401	Triglycerides	Lipids
rs439401	Alzheimers disease	Alzheimer
rs439401	HDL cholesterol and Triglycerides	Lipids
rs439401	Hippocampal volume total cerebral volume white matter hyperintensities in Alzheimers disease patients	Alzheimer
rs439401	Late onset Alzheimers disease	Alzheimer
rs439401	Triglycerides by NMR lipoprotein fraction	Lipids
rs439401	Triglycerides by NMR lipoprotein fraction in fasting sample	Lipids
rs439401	Triglycerides lipoprotein fraction	Lipids
rs439401	Triglycerides lipoprotein fraction in fasting sample	Lipids
rs439401	Triglycerides ln	Lipids
rs439401	Triglycerides males	Lipids
rs439401	VLDL cholesterol large lipoprotein fraction concentration	Lipids
rs439401	VLDL cholesterol large lipoprotein fraction concentration in fasting sample	Lipids
rs439401	VLDL cholesterol small lipoprotein fraction concentration in fasting sample	Lipids
rs439401	VLDL cholesterol total lipoprotein fraction concentration	Lipids
rs439401	VLDL cholesterol total lipoprotein fraction concentration in fasting sample	Lipids
rs439401	HDL Cholesterol Triglycerides HDLC TG	Lipids
rs439401	Illnesses of father: alzheimers disease or dementia	Alzheimer
rs439401	Illnesses of mother: alzheimers disease or dementia	Alzheimer
rs439401	Medication for cholesterol, blood pressure or diabetes: cholesterol lowering medication	Lipids
rs439401	Self-reported high cholesterol	Lipids
rs439401	Lipids	Lipids
rs439401	C-reactive protein	CRP
rs439401	Red cell distribution width	Lipids
rs439401	Treatment with atorvastatin	Lipids
rs439401	Treatment with cholesterol lowering medication	Lipids
rs439401	Treatment with lipitor 10mg tablet	Lipids
rs439401	Treatment with simvastatin	Lipids
rs11642015	Body mass index females	Anthropometry
rs11642015	Body mass index males	Anthropometry
rs11642015	Body mass index	Anthropometry
rs11642015	Type II diabetes	Diabestes & Glucose
rs11642015	Arm fat mass left	Body Fat
rs11642015	Arm fat mass right	Body Fat
rs11642015	Arm fat percentage left	Body Fat
rs11642015	Arm fat percentage right	Body Fat
rs11642015	Arm fat-free mass left	Body Fat
rs11642015	Arm fat-free mass right	Body Fat
rs11642015	Arm predicted mass left	Anthropometry
rs11642015	Arm predicted mass right	Anthropometry
rs11642015	Body fat percentage	Body Fat
rs11642015	Diabetes diagnosed by doctor	Diabestes & Glucose
rs11642015	Hip circumference	Anthropometry
rs11642015	Illnesses of father: diabetes	Body Fat
rs11642015	Leg fat mass left	Body Fat
rs11642015	Leg fat mass right	Body Fat
rs11642015	Leg fat percentage left	Body Fat
rs11642015	Leg fat percentage right	Body Fat
rs11642015	Leg fat-free mass left	Body Fat
rs11642015	Leg fat-free mass right	Body Fat
rs11642015	Leg predicted mass left	Anthropometry
rs11642015	Leg predicted mass right	Anthropometry
rs11642015	Medication for cholesterol, blood pressure or diabetes: none of the above	Lipids
rs11642015	Self-reported diabetes	Diabestes & Glucose
rs11642015	Self-reported hypertension	Blood Pressure
rs11642015	Sodium in urine	Blood Pressure
rs11642015	Treatment with blood pressure medication	Blood Pressure
rs11642015	Treatment with metformin	Blood Pressure
rs11642015	Trunk fat mass	Body Fat
rs11642015	Trunk fat percentage	Body Fat
rs11642015	Trunk fat-free mass	Body Fat
rs11642015	Trunk predicted mass	Anthropometry
rs11642015	Vascular or heart problems diagnosed by doctor: high blood pressure	Blood Pressure
rs11642015	Vascular or heart problems diagnosed by doctor: none of the above	Blood Pressure
rs11642015	Waist circumference	Anthropometry
rs11642015	Weight	Anthropometry
rs11642015	Whole body fat mass	Body Fat
rs11642015	Whole body fat-free mass	Body Fat
rs11642015	Whole body water mass	Anthropometry
rs11642015	Childhood BMI	Anthropometry
rs11642015	Childhood obesity	Anthropometry
rs11642015	Body mass index in physically active females	Anthropometry
rs11642015	Body mass index in physically active males	Anthropometry
rs11642015	Body mass index in physically active indivdiuals	Anthropometry
rs11642015	Body mass index in females greater than 50 years of age	Anthropometry
rs11642015	Body mass index in females less than or equal to 50 years of age	Anthropometry
rs11642015	Body mass index in females	Anthropometry
rs11642015	Body mass index in physically inactive females	Anthropometry
rs11642015	Body mass index in physically inactive males	Anthropometry
rs11642015	Body mass index in physically inactive indivdiuals	Anthropometry
rs11642015	Body mass index in males greater than 50 years of age	Anthropometry
rs11642015	Body mass index in males less than or equal to 50 years of age	Anthropometry
rs11642015	Body mass index in males	Anthropometry
rs11642015	Body mass index in female non-smokers	Anthropometry
rs11642015	Body mass index in male non-smokers	Anthropometry
rs11642015	Body mass index in non-smokers	Anthropometry
rs11642015	Body mass index in female smokers	Anthropometry
rs11642015	Body mass index in male smokers	Anthropometry
rs11642015	Body mass index in smokers	Anthropometry
rs11642015	Body mass index tails	Anthropometry
rs11642015	Body mass index ajusted for physical activity in females	Anthropometry
rs11642015	Body mass index adjsuted for physical activity in males	Anthropometry
rs11642015	Body mass index adjusted for physical activity	Anthropometry
rs11642015	Body mass index adjusted for smoking in females	Anthropometry
rs11642015	Body mass index adjusted for smoking in males	Anthropometry
rs11642015	Body mass index adjusted for smoking	Anthropometry
rs11642015	Hip circumference in females	Anthropometry
rs11642015	Hip circumference in males	Anthropometry
rs11642015	Obesity class 1	Anthropometry
rs11642015	Obesity class 2	Anthropometry
rs11642015	Obesity class 3	Anthropometry
rs11642015	Overweight	Anthropometry
rs11642015	Waist circumference in females	Anthropometry
rs11642015	Waist circumference in males	Anthropometry
rs11642015	Waist hip ratio in females	Anthropometry
rs11642015	Waist hip ratio in males	Anthropometry
rs11642015	Waist hip ratio	Anthropometry
rs11642015	Weight in females	Anthropometry
rs11642015	Weight in males	Anthropometry
rs11642015	Adult obesity body mass index	Anthropometry
rs11642015	BMI in adolescenceyoung adulthood	Anthropometry
rs11642015	BMI tails upper and lower 5th percentiles	Anthropometry
rs11642015	Body mass index 25 kgm2	Anthropometry
rs11642015	Body mass index 30 kgm2	Anthropometry
rs11642015	Body mass index 35 kgm2	Anthropometry
rs11642015	Body mass index 40 kgm2	Anthropometry
rs11642015	Childhood obesity body mass index	Anthropometry
rs11642015	Extreme obesity with early age of onset	Anthropometry
rs11642015	Fasting insulin	Diabestes & Glucose
rs11642015	HDL cholesterol	Lipids
rs11642015	Macronutrient intake protein	Lipids
rs11642015	Obesity body mass index	Anthropometry
rs11642015	Obesity in children and adolescents with early age of onset	Anthropometry
rs11642015	Obesity with early age of onset age 2	Anthropometry
rs11642015	log Fasting insulin	Diabestes & Glucose
rs11642015	Childhood body mass index	Anthropometry
rs11642015	Dietary macronutrient intake	Lipids
rs11642015	Obesity	Anthropometry
rs11642015	Obesity early onset extreme	Anthropometry
rs11642015	Type 2 diabetes	Diabestes & Glucose
rs11642015	Body mass index adults	Anthropometry
rs11642015	Extreme obesity body mass index	Anthropometry
rs11642015	Obesity body mass index 30 kgm2	Anthropometry
rs11642015	Overweight body mass index 25 kgm2	Anthropometry
rs11642015	Percent body fat	Body Fat
rs11642015	HbA1c	Diabestes & Glucose
rs11642015	BMI adjusted for smoking behaviour	Anthropometry
rs11642015	BMI in non smokers	Anthropometry
rs11642015	BMI in smokers	Anthropometry
rs11642015	Body mass index age interaction	Anthropometry
rs11642015	Body mass index joint analysis main effects and smoking interaction	Anthropometry
rs11642015	C reactive protein levels or HDL cholesterol levels pleiotropy	Lipid & CRP Pleiotropy
rs11642015	Glycated hemoglobin levels	Diabestes & Glucose
rs11642015	Height adjusted BMI	Anthropometry
rs11642015	Body mass index adult	Anthropometry
rs11642015	Body mass index in physically active individuals	Anthropometry
rs11642015	Body mass index in physically inactive individuals	Anthropometry
rs11642015	Body mass index joint analysis main effects and physical activity interaction	Anthropometry
rs11642015	Obesity class	Anthropometry
rs11642015	circulating leptin levels	Lipids
rs11642015	High density lipoprotein	Lipids
rs11642015	Type 2 diabetes combined control dataset	Diabestes & Glucose
rs11642015	Waist circumference in metabolic syndrome subjects without diabetes	Anthropometry
rs11642015	Obesity with early age of onset	Anthropometry
rs11642015	Obesity extreme	Anthropometry
rs11642015	Obesity in type 2 diabetes body mass index	Anthropometry
rs11642015	Percent body fat female	Body Fat
rs11642015	Percent body fat male	Body Fat
rs11642015	Adiposity	Anthropometry
rs11642015	Body mass in chronic obstructive pulmonary disease	Anthropometry
rs11642015	Body weight	Anthropometry
rs11642015	Diabetes mellitus type 2	Diabestes & Glucose
rs1169288	Platelet count	Blood Infl. Marker
rs1169288	Low density lipoprotein	Lipids
rs1169288	Total cholesterol	Lipids
rs1169288	Gamma glutamyl transferase	Liver Enzymes
rs1169288	LDL cholesterol	Lipids
rs1169288	Serum gamma glutamyl transferase activity	Liver Enzymes
rs1169288	Serum gamma glutamyl transferase activity in adults	Liver Enzymes
rs1169288	Coronary artery disease	CVD
rs1169288	Cholesterol total	Lipids
rs1169288	Gamma gluatamyl transferase levels	Liver Enzymes
rs1169288	LDL cholesterol levels	Lipids
rs1169288	Self-reported high cholesterol	Lipids
rs1169288	Treatment with atorvastatin	Lipids
rs1169288	Treatment with cholesterol lowering medication	Lipids
rs1169288	C-reactive protein	CRP
rs1169288	Cholesterol	Lipids
rs1169288	Cholesterol ldl	Lipids
rs1169288	Gamma glutamyltransferase	Liver Enzymes
rs1169288	C reactive protein	CRP
rs1169288	Total cholesterol in females	Lipids
rs1169288	Total cholesterol levels	Lipids
rs1169288	Mean corpuscular hemoglobin	Hemoglobin
rs1169288	Homocysteine levels	Blood Infl. Marker
rs1169288	Serum C reactive protein	CRP
rs1169288	C reactive protein levels	CRP
rs1169288	C reactive protein levels or LDL cholesterol levels pleiotropy	Lipid & CRP Pleiotropy
rs1169288	C reactive protein levels or total cholesterol levels pleiotropy	Lipid & CRP Pleiotropy
rs1169288	Cholelithiasis	Lipids
rs1169288	C reactive protein mgl	CRP
rs1169288	Insulin processing and secretion	Diabestes & Glucose
rs1169288	Plasma C reactive protein female	CRP
rs1169288	Eosinophil count	Blood Infl. Marker
rs1169288	Hemoglobin concentration	Hemoglobin
rs1169288	C reactive protein log mgl	CRP
rs1169288	Glycan Peak 13	CRP
rs1169288	LDL cholesterol lipoprotein fraction concentration	Lipids
rs1169288	C reactive protein and white blood cell count	CRP
rs1169288	Gamma glutamyl transpeptidase	Liver Enzymes
rs1169288	C reactive protein female	CRP
rs1169288	Liver enzyme levels gamma glutamyl transferase	Liver Enzymes
rs9987289	Granulocyte count	Blood Infl. Marker
rs9987289	Lymphocyte percentage of white cells	Blood Infl. Marker
rs9987289	Myeloid white cell count	Blood Infl. Marker
rs9987289	Neutrophil count	Blood Infl. Marker
rs9987289	Neutrophil percentage of white cells	Blood Infl. Marker
rs9987289	Sum basophil neutrophil counts	Blood Infl. Marker
rs9987289	Sum neutrophil eosinophil counts	Blood Infl. Marker
rs9987289	High density lipoprotein	Lipids
rs9987289	Low density lipoprotein	Lipids
rs9987289	Total cholesterol	Lipids
rs9987289	C reactive protein	CRP
rs9987289	HDL cholesterol	Lipids
rs9987289	HDL cholesterol and Triglycerides	Lipids
rs9987289	HDL cholesterol and Waist circumference	Lipids
rs9987289	LDL cholesterol	Lipids
rs9987289	PPP1R3B gene expression in human liver	Liver Enzymes
rs9987289	Fasting glucose	Diabestes & Glucose
rs9987289	log Fasting insulin	Diabestes & Glucose
rs9987289	log Fasting insulin adjusted for BMI	Diabestes & Glucose
rs9987289	C reactive protein levels	CRP
rs9987289	C reactive protein levels or HDL cholesterol levels pleiotropy	Lipid & CRP Pleiotropy
rs9987289	C reactive protein levels or LDL cholesterol levels pleiotropy	Lipid & CRP Pleiotropy
rs9987289	C reactive protein levels or triglyceride levels pleiotropy	Lipid & CRP Pleiotropy
rs9987289	Cholesterol total	Lipids
rs9987289	HDL Cholesterol Triglycerides HDLC TG	Lipids
rs9987289	LDL cholesterol levels	Lipids
rs9987289	Total cholesterol levels	Lipids
rs9987289	Self-reported high cholesterol	Lipids
rs9987289	Cholesterol	Lipids
rs9987289	Cholesterol hdl	Lipids
rs9987289	Cholesterol ldl	Lipids
rs9987289	Lipids	Lipids
rs9987289	Granulocyte percentage of myeloid white cells	Blood Infl. Marker
rs9987289	AK055863 cis expression in liver	Liver Enzymes
rs9987289	AW673036RC cis expression in liver	Liver Enzymes
rs9987289	Alkaline phosphatase ALP in plasma	Liver Enzymes
rs9987289	CT hepatic steatosis	Liver Enzymes
rs9987289	PPP1R3B cis expression in liver	Liver Enzymes
rs9987289	PPP1R3B gene expression in liver	Liver Enzymes
rs9987289	HDL cholesterol levels	Lipids
rs9987289	Fasting blood glucose	Diabestes & Glucose
rs9987289	Fasting blood glucose in low BMI subjects	Diabestes & Glucose
rs9987289	Fasting insulin	Diabestes & Glucose
rs9987289	Fasting insulin in high BMI subjects	Diabestes & Glucose
rs9987289	HOMA IR	Diabestes & Glucose
rs9987289	Fasting glucose related traits interaction with BMI	Diabestes & Glucose
rs9987289	Fasting insulin related traits interaction with BMI	Diabestes & Glucose
rs9987289	Glycemic traits pregnancy	Diabestes & Glucose
rs9987289	Hepatic steatosis assessed by CT	Liver Enzymes
rs9987289	Liver enzyme levels alkaline phosphatase	Liver Enzymes
rs9987289	Alkaline phosphatase	Liver Enzymes
rs9987289	VLDL cholesterol mean particle size lipoprotein fraction concentration in fasting sample	Lipids
rs9987289	VLDL cholesterol mean size lipoprotein fraction concentration in fasting sample	Lipids
rs9987289	C reactive protein levels or total cholesterol levels pleiotropy	Lipid & CRP Pleiotropy
rs9987289	Red cell distribution width	Blood Cells
rs9987289	2 hour glucose tolerance test	Diabestes & Glucose
rs9987289	2 hour fasting glucose	Diabestes & Glucose
rs62158854	Granulocyte count	Blood Infl. Marker
rs62158854	Mean corpuscular hemoglobin	Hemoglobin
rs62158854	Myeloid white cell count	Blood Infl. Marker
rs62158854	Neutrophil count	Blood Infl. Marker
rs62158854	Neutrophil percentage of white cells	Blood Infl. Marker
rs62158854	Sum basophil neutrophil counts	Blood Infl. Marker
rs62158854	Sum neutrophil eosinophil counts	Blood Infl. Marker
rs62158854	White blood cell count	Blood Infl. Marker
rs62158854	Lymphocyte percentage of white cells	Blood Infl. Marker
rs62158854	C reactive protein levels or triglyceride levels pleiotropy	Lipid & CRP Pleiotropy
rs62158854	C reactive protein	CRP
rs62158854	C reactive protein levels	CRP
rs62158854	C reactive protein levels or total cholesterol levels pleiotropy	Lipid & CRP Pleiotropy
rs62158854	Fibrinogen	Blood Infl. Marker
rs62158854	Fibrinogen levels	Blood Infl. Marker
rs12064564	C reactive protein	CRP
rs11208712	Granulocyte count	Blood Infl. Marker
rs11208712	Granulocyte percentage of myeloid white cells	Blood Infl. Marker
rs11208712	Lymphocyte percentage of white cells	Blood Infl. Marker
rs11208712	Mean corpuscular hemoglobin	Hemoglobin
rs11208712	Mean corpuscular volume	Blood Cells
rs11208712	Monocyte percentage of white cells	Blood Infl. Marker
rs11208712	Myeloid white cell count	Blood Infl. Marker
rs11208712	Neutrophil count	Blood Infl. Marker
rs11208712	Neutrophil percentage of white cells	Blood Infl. Marker
rs11208712	Sum basophil neutrophil counts	Blood Infl. Marker
rs11208712	Sum neutrophil eosinophil counts	Blood Infl. Marker
rs11208712	White blood cell count	Blood Infl. Marker
rs11208712	Fibrinogen levels	Blood Infl. Marker
rs11208712	Plasma C reactive protein female	CRP
rs11208712	C reactive protein	CRP
rs11208712	C reactive protein levels	CRP
rs11208712	Fibrinogen	Blood Infl. Marker

## Sheet: Table-S5
Supplementary Table 5. Tissue gene expression of variants exceeding multi-trait significance levels in discovery cohort
snp	type	tissue
rs439401	Adipose - Subcutaneous	Adipose
rs439401	Adipose - Visceral (Omentum)	Adipose
rs1169288	Adipose - Subcutaneous	Adipose
rs1169288	Adipose - Visceral (Omentum)	Adipose
rs439401	Adrenal Gland	Adrenal
rs62158854	Artery - Aorta	Artery
rs1169288	Artery - Tibial	Artery
rs1169288	Artery - Aorta	Artery
rs62158854	Brain - Nucleus accumbens (basal ganglia)	Brain
rs1169288	Brain - Cortex	Brain
rs1169288	Brain - Nucleus accumbens (basal ganglia)	Brain
rs1169288	Brain - Anterior cingulate cortex (BA24)	Brain
rs1169288	Brain - Cerebellum	Brain
rs62158854	Breast - Mammary Tissue	Breast
rs1169288	Colon - Transverse	Colon
rs1169288	Colon - Sigmoid	Colon
rs1169288	Esophagus - Muscularis	Esophagus
rs1169288	Esophagus - Mucosa	Esophagus
rs1169288	Esophagus - Gastroesophageal Junction	Esophagus
rs62158854	Heart - Atrial Appendage	Heart
rs1169288	Heart - Atrial Appendage	Heart
rs439401	Liver	Liver
rs9987289	Liver	Liver
rs62158854	Lung	Lung
rs1169288	Lung	Lung
rs1169288	Muscle - Skeletal	Muscle
rs11642015	Muscle - Skeletal	Muscle
rs62158854	Nerve - Tibial	Nerve
rs1169288	Nerve - Tibial	Nerve
rs11642015	Pancreas	Pancreas
rs1169288	Pituitary	Pituitary
rs1169288	Prostate	Prostate
rs439401	Skin - Not Sun Exposed (Suprapubic)	Skin
rs439401	Skin - Sun Exposed (Lower leg)	Skin
rs62158854	Skin - Not Sun Exposed (Suprapubic)	Skin
rs62158854	Skin - Sun Exposed (Lower leg)	Skin
rs9987289	Skin - Sun Exposed (Lower leg)	Skin
rs1169288	Skin - Sun Exposed (Lower leg)	Skin
rs1169288	Skin - Not Sun Exposed (Suprapubic)	Skin
rs1169288	Stomach	Stomach
rs439401	Testis	Testis
rs62158854	Testis	Testis
rs1169288	Testis	Testis
rs439401	Thyroid	Thyroid
rs62158854	Thyroid	Thyroid
rs9987289	Thyroid	Thyroid
rs1169288	Thyroid	Thyroid
rs62158854	Whole Blood	Whole-Blood
rs1169288	Whole Blood	Whole-Blood
rs11208712	Whole Blood	Whole-Blood

## Sheet: Table-S6
Supplementary Table 6. Epigenomic annotation of rs439401 on chromosome 19. Red colors denotes promoter and orange enhancer annotation respectively.
Group	Description	H3K4me1	H3K4me3	H3K27ac
IMR90	IMR90 fetal lung fibroblasts Cell Line	H3K4me1_Enh		H3K27ac_Enh
ESC	ES-WA7 Cells
ESC	H9 Cells	H3K4me1_Enh
ESC	ES-I3 Cells	H3K4me1_Enh	H3K4me3_Pro
ESC	HUES6 Cells	H3K4me1_Enh
ESC	HUES48 Cells	H3K4me1_Enh		H3K27ac_Enh
ESC	HUES64 Cells	H3K4me1_Enh		H3K27ac_Enh
ESC	H1 Cells	H3K4me1_Enh		H3K27ac_Enh
ESC	ES-UCSF4 Cells	H3K4me1_Enh
iPSC	iPS-20b Cells	H3K4me1_Enh		H3K27ac_Enh
iPSC	iPS-18 Cells	H3K4me1_Enh
iPSC	iPS-15b Cells	H3K4me1_Enh	H3K4me3_Pro
iPSC	iPS DF 6.9 Cells	H3K4me1_Enh		H3K27ac_Enh
iPSC	iPS DF 19.11 Cells	H3K4me1_Enh		H3K27ac_Enh
ES-deriv	H1 Derived Neuronal Progenitor Cultured Cells	H3K4me1_Enh
ES-deriv	H9 Derived Neuronal Progenitor Cultured Cells	H3K4me1_Enh
ES-deriv	H9 Derived Neuron Cultured Cells	H3K4me1_Enh
ES-deriv	hESC Derived CD56+ Mesoderm Cultured Cells	H3K4me1_Enh		H3K27ac_Enh
ES-deriv	hESC Derived CD56+ Ectoderm Cultured Cells	H3K4me1_Enh		H3K27ac_Enh
ES-deriv	hESC Derived CD184+ Endoderm Cultured Cells
ES-deriv	H1 BMP4 Derived Mesendoderm Cultured Cells			H3K27ac_Enh
ES-deriv	H1 BMP4 Derived Trophoblast Cultured Cells	H3K4me1_Enh		H3K27ac_Enh
ES-deriv	H1 Derived Mesenchymal Stem Cells	H3K4me1_Enh
Blood & T-cell	Primary mononuclear cells from peripheral blood
Blood & T-cell	Primary T cells from peripheral blood
Blood & T-cell	Primary T cells effector/memory enriched from peripheral blood
Blood & T-cell	Primary T cells from cord blood
Blood & T-cell	Primary T regulatory cells from peripheral blood
Blood & T-cell	Primary T helper cells from peripheral blood
Blood & T-cell	Primary T helper naive cells from peripheral blood
Blood & T-cell	Primary T helper cells PMA-I stimulated
Blood & T-cell	Primary T helper 17 cells PMA-I stimulated
Blood & T-cell	Primary T helper memory cells from peripheral blood 1
Blood & T-cell	Primary T helper memory cells from peripheral blood 2			H3K27ac_Enh
Blood & T-cell	Primary T CD8+ memory cells from peripheral blood			H3K27ac_Enh
Blood & T-cell	Primary T helper naive cells from peripheral blood
Blood & T-cell	Primary T CD8+ naive cells from peripheral blood
HSC & B-cell	Primary monocytes from peripheral blood	H3K4me1_Enh
HSC & B-cell	Primary B cells from cord blood
HSC & B-cell	Primary hematopoietic stem cells
HSC & B-cell	Primary hematopoietic stem cells G-CSF-mobilized Male	H3K4me1_Enh	H3K4me3_Pro
HSC & B-cell	Primary hematopoietic stem cells G-CSF-mobilized Female	H3K4me1_Enh		H3K27ac_Enh
HSC & B-cell	Primary hematopoietic stem cells short term culture	H3K4me1_Enh
HSC & B-cell	Primary B cells from peripheral blood
HSC & B-cell	Primary Natural Killer cells from peripheral blood
HSC & B-cell	Primary neutrophils from peripheral blood
Mesench	Bone Marrow Derived Cultured Mesenchymal Stem Cells	H3K4me1_Enh
Mesench	Mesenchymal Stem Cell Derived Chondrocyte Cultured Cells	H3K4me1_Enh
Mesench	Adipose Derived Mesenchymal Stem Cell Cultured Cells	H3K4me1_Enh	H3K4me3_Pro
Mesench	Mesenchymal Stem Cell Derived Adipocyte Cultured Cells	H3K4me1_Enh	H3K4me3_Pro
Myosat	Muscle Satellite Cultured Cells	H3K4me1_Enh
Epithelial	Foreskin Fibroblast Primary Cells skin01	H3K4me1_Enh	H3K4me3_Pro	H3K27ac_Enh
Epithelial	Foreskin Fibroblast Primary Cells skin02	H3K4me1_Enh	H3K4me3_Pro
Epithelial	Foreskin Melanocyte Primary Cells skin01	H3K4me1_Enh	H3K4me3_Pro	H3K27ac_Enh
Epithelial	Foreskin Melanocyte Primary Cells skin03	H3K4me1_Enh		H3K27ac_Enh
Epithelial	Foreskin Keratinocyte Primary Cells skin02	H3K4me1_Enh	H3K4me3_Pro
Epithelial	Foreskin Keratinocyte Primary Cells skin03	H3K4me1_Enh
Epithelial	Breast variant Human Mammary Epithelial Cells (vHMEC)	H3K4me1_Enh
Epithelial	Breast Myoepithelial Primary Cells	H3K4me1_Enh	H3K4me3_Pro
Neurosph	Ganglion Eminence derived primary cultured neurospheres	H3K4me1_Enh
Neurosph	Cortex derived primary cultured neurospheres	H3K4me1_Enh
Thymus	Thymus			H3K27ac_Enh
Thymus	Fetal Thymus	H3K4me1_Enh
Brain	Brain Hippocampus Middle	H3K4me1_Enh	H3K4me3_Pro	H3K27ac_Enh
Brain	Brain Substantia Nigra	H3K4me1_Enh		H3K27ac_Enh
Brain	Brain Anterior Caudate	H3K4me1_Enh	H3K4me3_Pro	H3K27ac_Enh
Brain	Brain Cingulate Gyrus	H3K4me1_Enh	H3K4me3_Pro	H3K27ac_Enh
Brain	Brain Inferior Temporal Lobe	H3K4me1_Enh	H3K4me3_Pro	H3K27ac_Enh
Brain	Brain Angular Gyrus	H3K4me1_Enh	H3K4me3_Pro	H3K27ac_Enh
Brain	Brain_Dorsolateral_Prefrontal_Cortex	H3K4me1_Enh	H3K4me3_Pro	H3K27ac_Enh
Brain	Brain Germinal Matrix	H3K4me1_Enh
Brain	Fetal Brain Female	H3K4me1_Enh
Brain	Fetal Brain Male	H3K4me1_Enh
Adipose	Adipose Nuclei	H3K4me1_Enh	H3K4me3_Pro	H3K27ac_Enh
Muscle	Psoas Muscle
Muscle	Skeletal Muscle Female	H3K4me1_Enh		H3K27ac_Enh
Muscle	Skeletal Muscle Male	H3K4me1_Enh
Muscle	Fetal Muscle Trunk	H3K4me1_Enh		H3K27ac_Enh
Muscle	Fetal Muscle Leg	H3K4me1_Enh		H3K27ac_Enh
Heart	Fetal Heart
Heart	Right Atrium	H3K4me1_Enh
Heart	Left Ventricle	H3K4me1_Enh
Heart	Right Ventricle	H3K4me1_Enh		H3K27ac_Enh
Heart	Aorta
Smooth Muscle	Duodenum Smooth Muscle	H3K4me1_Enh	H3K4me3_Pro
Smooth Muscle	Colon Smooth Muscle	H3K4me1_Enh
Smooth Muscle	Rectal Smooth Muscle	H3K4me1_Enh
Smooth Muscle	Stomach Smooth Muscle	H3K4me1_Enh	H3K4me3_Pro
Digestive	Fetal Stomach	H3K4me1_Enh		H3K27ac_Enh
Digestive	Fetal Intestine Small	H3K4me1_Enh
Digestive	Fetal Intestine Large	H3K4me1_Enh
Digestive	Small Intestine			H3K27ac_Enh
Digestive	Sigmoid Colon			H3K27ac_Enh
Digestive	Colonic Mucosa	H3K4me1_Enh	H3K4me3_Pro	H3K27ac_Enh
Digestive	Rectal Mucosa Donor 29	H3K4me1_Enh		H3K27ac_Enh
Digestive	Rectal Mucosa Donor 31	H3K4me1_Enh
Digestive	Stomach Mucosa	H3K4me1_Enh
Digestive	Duodenum Mucosa	H3K4me1_Enh
Digestive	Esophagus	H3K4me1_Enh
Digestive	Gastric	H3K4me1_Enh
Other	Placenta Amnion	H3K4me1_Enh
Other	Fetal Kidney
Other	Fetal Lung	H3K4me1_Enh	H3K4me3_Pro
Other	Ovary	H3K4me1_Enh		H3K27ac_Enh
Other	Pancreatic Islets
Other	Fetal Adrenal Gland	H3K4me1_Enh		H3K27ac_Enh
Other	Placenta	H3K4me1_Enh		H3K27ac_Enh
Other	Liver	H3K4me1_Enh	H3K4me3_Pro	H3K27ac_Enh
Other	Pancreas
Other	Lung	H3K4me1_Enh	H3K4me3_Pro	H3K27ac_Enh
Other	Spleen	H3K4me1_Enh	H3K4me3_Pro	H3K27ac_Enh
